# Supplementary material for: Optimization of Signal Peptide via Site-Directed Mutagenesis for Enhanced Secretion of Heterologous Proteins in Lactococcus lactis
Source: Int J Mol Sci. 2022 Sep 2;23(17):10044. doi: 10.3390/ijms231710044 (PMC9456127; doi:10.3390/ijms231710044)
Supplement: Supplementary file 1 [file ijms-23-10044-s001.zip]

Archive with 1 entries (1 files):
- ijms-1871440-supplementary.pdf
